# Supplementary material for: Case Report: Late-Onset Autosomal Recessive Cerebellar Ataxia Associated With SYNE1 Mutation in a Chinese Family
Source: Front Genet. 2022 Feb 23;13:795188. doi: 10.3389/fgene.2022.795188 (PMC8905644; doi:10.3389/fgene.2022.795188)
Supplement: Supplementary file 1 [file Table2.xlsx]

## Sheet: Sheet2
entrez:339453	TMEM240
entrez:23261	CAMTA1
entrez:55187	VPS13D
entrez:104326187	EA8
entrez:9698	PUM1
entrez:54936	ADPRS
entrez:374969	SVBP
entrez:65260	COA7
entrez:1600	DAB1
entrez:6301	SARS1
entrez:3752	KCND3
entrez:54834	GDAP2
entrez:55154	MSTO1
entrez:255928	SYT14
entrez:28982	FLVCR1
entrez:780905	EA3
entrez:338435	SCA25
entrez:200403	VWA3B
entrez:785	CACNB4
entrez:6326	SCN2A
entrez:2744	GLS
entrez:92935	MARS2
entrez:3708	ITPR1
entrez:55129	ANO10
entrez:1795	DOCK3
entrez:6314	ATXN7
entrez:79876	UBA5
entrez:1356	CP
entrez:4311	MME
entrez:1181	CLCN2
entrez:9711	RUBCN
entrez:1487	CTBP1
entrez:5981	RFC1
entrez:2895	GRID2
entrez:7222	TRPC3
entrez:100359393	SCA30
entrez:6507	SLC1A3
entrez:5521	PPP2R2B
entrez:2196	FAT2
entrez:54974	THG1L
entrez:8878	SQSTM1
entrez:85502	SCAR3
entrez:6310	ATXN1
entrez:51567	TDP2
entrez:60481	ELOVL5
entrez:6785	ELOVL4
entrez:57231	SNX14
entrez:9474	ATG5
entrez:84816	RTN4IP1
entrez:2911	GRM1
entrez:23345	SYNE1
entrez:6908	TBP
entrez:54476	RNF216
entrez:219285	SAMD9L
entrez:94008	SCA18
entrez:81790	RNF170
entrez:767	CA8
entrez:7274	TTPA
entrez:2420	FRDA2
entrez:54840	APTX
entrez:2395	FXN
entrez:23446	SLC44A1
entrez:23064	SETX
entrez:23203	PMPCA
entrez:20	ABCA2
entrez:55691	FRMD4A
entrez:55149	MTPAP
entrez:55280	CWF19L1
entrez:253738	EBF3
entrez:84504	NKX6-2
entrez:1200	TPP1
entrez:57410	SCYL1
entrez:6712	SPTBN2
entrez:4361	MRE11
entrez:472	ATM
entrez:3736	KCNA1
entrez:6843	VAMP1
entrez:6334	SCN8A
entrez:6311	ATXN2
entrez:26278	SACS
entrez:51761	ATP8A2
entrez:724066	ATXN8
entrez:6315	ATXN8OS
entrez:5611	DNAJC3
entrez:2259	FGF14
entrez:55775	TDP1
entrez:440193	CCDC88C
entrez:11261	CHP1
entrez:146057	TTBK2
entrez:6095	RORA
entrez:5428	POLG
entrez:10273	STUB1
entrez:146227	BEAN1
entrez:51741	WWOX
entrez:124997	WDR81
entrez:10749	KIF1C
entrez:23533	PIK3R5
entrez:8913	CACNA1G
entrez:10939	AFG3L2
entrez:85300	ATCAY
entrez:1938	EEF2
entrez:1786	DNMT1
entrez:773	CACNA1A
entrez:100188859	EA7
entrez:23646	PLD3
entrez:7515	XRCC1
entrez:11284	PNKP
entrez:3748	KCNC3
entrez:5582	PRKCG
entrez:5173	PDYN
entrez:343641	TGM6
entrez:10528	NOP56
entrez:5111	PCNA
entrez:26090	ABHD12
entrez:1167	CLA3
entrez:25814	ATXN10
entrez:22	ABCB7
entrez:100188768	SCAX5
entrez:2332	FMR1
entrez:492	ATP2B3
entrez:55210	ATAD3A
entrez:5192	PEX10
entrez:9731	CEP104
entrez:23095	KIF1B
entrez:23400	ATP13A2
entrez:23352	UBR4
entrez:1650	DDOST
entrez:998	CDC42
entrez:79947	DHDDS
entrez:6548	SLC9A1
entrez:51102	MECR
entrez:79140	CCDC28B
entrez:5538	PPT1
entrez:6513	SLC2A1
entrez:8891	EIF2B3
entrez:84842	HPDL
entrez:114034	TOE1
entrez:25974	MMACHC
entrez:5052	PRDX1
entrez:29929	ALG6
entrez:5236	PGM1
entrez:10026	PIGK
entrez:1629	DBT
entrez:271	AMPD2
entrez:3737	KCNA2
entrez:10352	WARS2
entrez:100996717	NOTCH2NLC
entrez:54344	DPM3
entrez:2629	GBA
entrez:128240	NAXE
entrez:3766	KCNJ10
entrez:477	ATP1A2
entrez:4359	MPZ
entrez:10560	SLC19A2
entrez:55157	DARS2
entrez:9213	XPR1
entrez:116461	TSEN15
entrez:84919	PPP1R15B
entrez:23114	NFASC
entrez:2058	EPRS1
entrez:8560	DEGS1
entrez:9725	TMEM63A
entrez:56997	COQ8A
entrez:57165	GJC2
entrez:2590	GALNT2
entrez:22796	COG2
entrez:64801	ARV1
entrez:6905	TBCE
entrez:1130	LYST
entrez:4548	MTR
entrez:116228	COX20
entrez:246243	RNASEH1
entrez:338	APOB
entrez:8884	SLC5A6
entrez:790	CAD
entrez:4358	MPV17
entrez:8890	EIF2B4
entrez:5610	EIF2AK2
entrez:10128	LRPPRC
entrez:6697	SPR
entrez:51002	TPRKB
entrez:388962	BOLA3
entrez:7841	MOGS
entrez:1496	CTNNA2
entrez:22934	RPIA
entrez:56910	STARD7
entrez:266710	COMA
entrez:4867	NPHP1
entrez:2071	ERCC3
entrez:84317	CCDC115
entrez:55777	MBD5
entrez:27249	MMADHC
entrez:79809	TTC21B
entrez:6323	SCN1A
entrez:80856	LNPK
entrez:26275	HIBCH
entrez:65062	TMEM237
entrez:4719	NDUFS1
entrez:22868	FASTKD2
entrez:1373	CPS1
entrez:7701	ZNF142
entrez:617	BCS1L
entrez:1593	CYP27A1
entrez:80704	SLC19A3
entrez:80210	ARMC9
entrez:5147	PDE6D
entrez:547	KIF1A
entrez:5133	PDCD1
entrez:51095	TRNT1
entrez:285362	SUMF1
entrez:7428	VHL
entrez:6529	SLC6A1
entrez:80746	TSEN2
entrez:9922	IQSEC1
entrez:7508	XPC
entrez:686	BTD
entrez:55768	NGLY1
entrez:201595	STT3B
entrez:2720	GLB1
entrez:51099	ABHD5
entrez:23395	LARS2
entrez:22907	DHX30
entrez:29925	GMPPB
entrez:9254	CACNA2D2
entrez:91869	RFT1
entrez:8309	ACOX2
entrez:200894	ARL13B
entrez:84100	ARL6
entrez:55773	TBC1D23
entrez:54931	TRMT10C
entrez:27107	ZBTB11
entrez:51300	TIMMDC1
entrez:131669	UROC1
entrez:1858	DWS
entrez:5096	PCCB
entrez:7012	TERC
entrez:131118	DNAJC19
entrez:56922	MCCC1
entrez:8893	EIF2B5
entrez:1173	AP2M1
entrez:10195	ALG3
entrez:2257	FGF12
entrez:4976	OPA1
entrez:165918	RNF168
entrez:54872	PIGG
entrez:339983	NAT8L
entrez:3064	HTT
entrez:7466	WFS1
entrez:53369	HDL3
entrez:57545	CC2D2A
entrez:51091	SEPSECS
entrez:7345	UCHL1
entrez:10463	SLC30A9
entrez:2560	GABRB1
entrez:79644	SRD5A3
entrez:55858	TMEM165
entrez:950	SCARB2
entrez:56978	PRDM8
entrez:27235	COQ2
entrez:4547	MTTP
entrez:64116	SLC39A8
entrez:5393	EXOSC9
entrez:166379	BBS12
entrez:256471	MFSD8
entrez:2891	GRIA2
entrez:60684	TRAPPC11
entrez:291	SLC25A4
entrez:6389	SDHA
entrez:340024	SLC6A19
entrez:23600	AMACR
entrez:65250	CPLANE1
entrez:348980	HCN1
entrez:4724	NDUFS4
entrez:1161	ERCC8
entrez:91942	NDUFAF2
entrez:3074	HEXB
entrez:8622	PDE8B
entrez:1719	DHFR
entrez:7518	XRCC4
entrez:91137	SLC25A46
entrez:3295	HSD17B4
entrez:153241	CEP120
entrez:4001	LMNB1
entrez:90624	LYRM7
entrez:10111	RAD50
entrez:27089	UQCRQ
entrez:64374	SIL1
entrez:3035	HARS1
entrez:1436	CSF1R
entrez:2561	GABRB2
entrez:5917	RARS1
entrez:378884	NHLRC1
entrez:7915	ALDH5A1
entrez:203068	TUBB
entrez:57176	VARS2
entrez:4758	NEU1
entrez:3123	HLA-DRB1
entrez:3119	HLA-DQB1
entrez:5190	PEX6
entrez:9533	POLR1C
entrez:5429	POLH
entrez:54676	GTPBP2
entrez:57505	AARS2
entrez:2729	GCLC
entrez:26503	SLC17A5
entrez:594	BCKDHB
entrez:5238	PGM3
entrez:10559	SLC35A1
entrez:57038	RARS2
entrez:26235	FBXL4
entrez:57531	HACE1
entrez:57107	PDSS2
entrez:116150	NUS1
entrez:2697	GJA1
entrez:54806	AHI1
entrez:5191	PEX7
entrez:85021	REPS1
entrez:7957	EPM2A
entrez:39	ACAT2
entrez:8635	RNASET2
entrez:28514	DLL1
entrez:221927	BRAT1
entrez:9907	AP5Z1
entrez:4697	NDUFA4
entrez:54664	TMEM106B
entrez:435	ASL
entrez:154881	KCTD7
entrez:7532	YWHAG
entrez:27445	PCLO
entrez:9512	PMPCB
entrez:5649	RELN
entrez:10466	COG5
entrez:1738	DLD
entrez:50640	PNPLA8
entrez:3475	IFRD1
entrez:857	CAV1
entrez:95681	CEP41
entrez:27010	TPK1
entrez:26047	CNTNAP2
entrez:1020	CDK5
entrez:2055	CLN8
entrez:4747	NEFL
entrez:6575	SLC20A2
entrez:9420	CYP7B1
entrez:79848	CSPP1
entrez:54968	TMEM70
entrez:5828	PEX2
entrez:4683	NBN
entrez:91147	TMEM67
entrez:54704	PDP1
entrez:55656	INTS8
entrez:137682	NDUFAF6
entrez:7381	UQCRB
entrez:50484	RRM2B
entrez:9699	RIMS2
entrez:55074	OXR1
entrez:8733	GPAA1
entrez:79581	SLC52A2
entrez:55630	SLC39A4
entrez:7436	VLDLR
entrez:203228	C9orf72
entrez:2683	B4GALT1
entrez:51271	UBAP1
entrez:57462	MYORG
entrez:57704	GBA2
entrez:51010	EXOSC3
entrez:60502	CPAT1
entrez:23230	VPS13A
entrez:27259	HPLH1
entrez:23287	AGTPBP1
entrez:549	AUH
entrez:7507	XPA
entrez:54187	NANS
entrez:85365	ALG2
entrez:8818	DPM2
entrez:51117	COQ4
entrez:22845	DOLK
entrez:1384	CRAT
entrez:445	ASS1
entrez:8021	NUP214
entrez:6834	SURF1
entrez:56623	INPP5E
entrez:55526	DHTKD1
entrez:5264	PHYH
entrez:256297	PTF1A
entrez:23590	PDSS1
entrez:10730	YME1L1
entrez:91452	ACBD5
entrez:2074	ERCC6
entrez:1959	EGR2
entrez:3098	HK1
entrez:5551	PRF1
entrez:8879	SGPL1
entrez:5660	PSAP
entrez:10367	MICU1
entrez:317662	FAM149B1
entrez:3778	KCNMA1
entrez:11128	POLR3A
entrez:101060691	NUTM2B-AS1
entrez:55165	CEP55
entrez:26123	TCTN3
entrez:56652	TWNK
entrez:51684	SUFU
entrez:403	ARL3
entrez:84833	ATP5MK
entrez:79991	STN1
entrez:6571	SLC18A2
entrez:119559	SFXN4
entrez:5654	HTRA1
entrez:1509	CTSD
entrez:7054	TH
entrez:833	CARS1
entrez:6833	ABCC8
entrez:3746	KCNC1
entrez:5080	PAX6
entrez:8050	PDHX
entrez:55343	SLC35C1
entrez:9409	PEX16
entrez:4038	LRP4
entrez:1643	DDB2
entrez:10978	CLP1
entrez:51524	TMEM138
entrez:51259	TMEM216
entrez:26580	BSCL2
entrez:738	VPS51
entrez:823	CAPN1
entrez:582	BBS1
entrez:8722	CTSF
entrez:5091	PC
entrez:4723	NDUFV1
entrez:595	CCND1
entrez:2348	FOLR1
entrez:5138	PDE2A
entrez:5058	PAK1
entrez:79053	ALG8
entrez:51501	HIKESHI
entrez:79796	ALG9
entrez:1737	DLAT
entrez:6392	SDHD
entrez:5805	PTS
entrez:372	ARCN1
entrez:1798	DPAGT1
entrez:220296	HEPACAM
entrez:3703	STT3A
entrez:57102	C12orf4
entrez:7132	TNFRSF1A
entrez:1822	ATN1
entrez:144165	PRICKLE1
entrez:7846	TUBA1A
entrez:8086	AAAS
entrez:6821	SUOX
entrez:6472	SHMT2
entrez:3798	KIF5A
entrez:2583	B4GALNT1
entrez:10102	TSFM
entrez:6857	SYT1
entrez:80184	CEP290
entrez:55703	POLR3B
entrez:4598	MVK
entrez:79600	TCTN1
entrez:23389	MED13L
entrez:84274	COQ5
entrez:91574	MTRFR
entrez:1967	EIF2B1
entrez:79867	TCTN2
entrez:23545	ATP6V0A2
entrez:4156	MBS1
entrez:4081	MAB21L1
entrez:23111	SPART
entrez:11340	EXOSC8
entrez:57511	COG6
entrez:9445	ITM2B
entrez:540	ATP7B
entrez:440138	ALG11
entrez:81624	DIAPH3
entrez:10464	PIBF1
entrez:1203	CLN5
entrez:1910	EDNRB
entrez:5095	PCCA
entrez:259232	NALCN
entrez:2073	ERCC5
entrez:55739	NAXD
entrez:283489	CHAMP1
entrez:4860	PNP
entrez:26277	TINF2
entrez:80224	NUBPL
entrez:7080	NKX2-1
entrez:122553	TRAPPC6B
entrez:23116	TOGARAM1
entrez:4247	MGAT2
entrez:9147	NEMF
entrez:79944	L2HGDH
entrez:2643	GCH1
entrez:9786	KIAA0586
entrez:2530	FUT8
entrez:23503	ZFYVE26
entrez:51004	COQ6
entrez:5826	ABCD4
entrez:10577	NPC2
entrez:8892	EIF2B2
entrez:64207	IRF2BPL
entrez:2581	GALC
entrez:4287	ATXN3
entrez:51218	GLRX5
entrez:7443	VRK1
entrez:9895	TECPR2
entrez:84334	COA8
entrez:7337	UBE3A
entrez:2562	GABRB3
entrez:3712	IVD
entrez:80208	SPG11
entrez:23312	DMXL2
entrez:8925	HERC1
entrez:123263	MTFMT
entrez:54982	CLN6
entrez:3073	HEXA
entrez:4351	MPI
entrez:84942	WDR73
entrez:374654	KIF7
entrez:9894	TELO2
entrez:9742	IFT140
entrez:23162	MAPK8IP3
entrez:79641	ROGDI
entrez:56052	ALG1
entrez:5373	PMM2
entrez:2072	ERCC4
entrez:5073	PARN
entrez:10229	COQ7
entrez:7385	UQCRC2
entrez:91949	COG7
entrez:23247	KATNIP
entrez:112476	PRRT2
entrez:23090	ZNF423
entrez:23322	RPGRIP1L
entrez:6559	SLC12A3
entrez:57017	COQ9
entrez:9289	ADGRG1
entrez:7084	TK2
entrez:8996	NOL3
entrez:25894	PLEKHG4
entrez:84138	SLC7A6OS
entrez:84342	COG8
entrez:197258	FCSK
entrez:25839	COG4
entrez:342371	ATXN1L
entrez:79152	FA2H
entrez:79583	TMEM231
entrez:8139	GAN
entrez:6687	SPG7
entrez:5119	CHMP1A
entrez:55275	VPS53
entrez:284111	SLC13A5
entrez:9526	MPDU1
entrez:84314	TMEM107
entrez:727676	SNORD118
entrez:80169	CTC1
entrez:1352	COX10
entrez:5376	PMP22
entrez:54902	TTC19
entrez:91647	ATPAF2
entrez:7156	TOP3A
entrez:27077	B9D1
entrez:147007	TMEM199
entrez:113235	SLC46A1
entrez:94005	PIGS
entrez:26284	ERAL1
entrez:31	ACACA
entrez:4669	NAGLU
entrez:80347	COASY
entrez:7343	UBTF
entrez:2896	GRN
entrez:2670	GFAP
entrez:9570	GOSR2
entrez:54903	MKS1
entrez:1213	CLTC
entrez:51651	PTRH2
entrez:26115	TANC2
entrez:9382	COG1
entrez:283989	TSEN54
entrez:6182	MRPL12
entrez:284217	LAMA1
entrez:63895	PIEZO2
entrez:4864	NPC1
entrez:7276	TTR
entrez:4089	SMAD4
entrez:6925	TCF4
entrez:4677	NARS1
entrez:9150	CTDP1
entrez:260402	IS1
entrez:374291	NDUFS7
entrez:2593	GAMT
entrez:84823	LMNB2
entrez:10501	SEMA6B
entrez:8192	CLPP
entrez:10382	TUBB4A
entrez:10908	PNPLA6
entrez:9230	RAB11B
entrez:4125	MAN2B1
entrez:22983	MAST1
entrez:2639	GCDH
entrez:10715	CERS1
entrez:284439	SLC25A42
entrez:83636	C19orf12
entrez:6324	SCN1B
entrez:4099	MAG
entrez:1340	COX6B1
entrez:57716	PRX
entrez:80776	B9D2
entrez:593	BCKDHA
entrez:478	ATP1A3
entrez:23474	ETHE1
entrez:2068	ERCC2
entrez:80207	OPA3
entrez:2512	FTL
entrez:79042	TSEN34
entrez:113278	SLC52A3
entrez:80025	PANK2
entrez:5621	PRNP
entrez:6616	SNAP25
entrez:2937	GSS
entrez:51604	PIGT
entrez:5476	CTSA
entrez:64849	SLC13A3
entrez:8813	DPM1
entrez:80331	DNAJC5
entrez:58494	JAM2
entrez:6647	SOD1
entrez:3141	HLCS
entrez:1859	DYRK1A
entrez:1476	CSTB
entrez:80781	COL18A1
entrez:51816	ADA2
entrez:5625	PRODH
entrez:6576	SLC25A1
entrez:128989	TANGO2
entrez:5297	PI4KA
entrez:400916	CHCHD10
entrez:4771	NF2
entrez:6948	TCN2
entrez:25828	TXN2
entrez:6663	SOX10
entrez:8398	PLA2G6
entrez:158	ADSL
entrez:50	ACO2
entrez:6942	TCF20
entrez:79087	ALG12
entrez:23209	MLC1
entrez:410	ARSA
entrez:3730	ANOS1
entrez:1183	CLCN4
entrez:9758	FRMPD4
entrez:8481	OFD1
entrez:8905	AP1S2
entrez:5160	PDHA1
entrez:1968	EIF2S3
entrez:4977	OPA2
entrez:5009	OTC
entrez:10159	ATP6AP2
entrez:8573	CASK
entrez:7355	SLC35A2
entrez:57760	SPG16
entrez:139285	AMER1
entrez:4983	OPHN1
entrez:2705	GJB1
entrez:4841	NONO
entrez:6872	TAF1
entrez:5255	PHKA1
entrez:6567	SLC16A2
entrez:340533	NEXMIF
entrez:84061	MAGT1
entrez:538	ATP7A
entrez:5230	PGK1
entrez:100820761	MRXSCS
entrez:1678	TIMM8A
entrez:3188	HNRNPH2
entrez:5354	PLP1
entrez:5631	PRPS1
entrez:1641	DCX
entrez:79868	ALG13
entrez:8450	CUL4B
entrez:9131	AIFM1
entrez:10479	SLC9A6
entrez:215	ABCD1
entrez:6748	SSR4
entrez:4204	MECP2
entrez:6134	RPL10
entrez:8270	LAGE3
entrez:1736	DKC1
entrez:133686	NADK2
entrez:3155	HMGCL
entrez:549	AUH
entrez:25885	POLR1A
entrez:158	ADSL
entrez:215	ABCD1
entrez:11277	TREX1
entrez:79621	RNASEH2B
entrez:84153	RNASEH2C
entrez:10535	RNASEH2A
entrez:25939	SAMHD1
entrez:103	ADAR
entrez:64135	IFIH1
entrez:2670	GFAP
entrez:6567	SLC16A2
entrez:80208	SPG11
entrez:1282	COL4A1
entrez:175	AGA
entrez:6575	SLC20A2
entrez:5159	PDGFRB
entrez:5155	PDGFB
entrez:9213	XPR1
entrez:57462	MYORG
entrez:58494	JAM2
entrez:1436	CSF1R
entrez:1284	COL4A2
entrez:79709	COLGALT1
entrez:443	ASPA
entrez:1373	CPS1
entrez:2218	FKTN
entrez:1471	CST3
entrez:9445	ITM2B
entrez:4854	NOTCH3
entrez:5654	HTRA1
entrez:80169	CTC1
entrez:79991	STN1
entrez:1593	CYP27A1
entrez:5538	PPT1
entrez:1509	CTSD
entrez:2896	GRN
entrez:8722	CTSF
entrez:1200	TPP1
entrez:1201	CLN3
entrez:54982	CLN6
entrez:80331	DNAJC5
entrez:1203	CLN5
entrez:256471	MFSD8
entrez:2055	CLN8
entrez:16	AARS1
entrez:2705	GJB1
entrez:1161	ERCC8
entrez:2074	ERCC6
entrez:27235	COQ2
entrez:57017	COQ9
entrez:6576	SLC25A1
entrez:85476	GFM1
entrez:124454	EARS2
entrez:10667	FARS2
entrez:123263	MTFMT
entrez:7284	TUFM
entrez:22868	FASTKD2
entrez:56945	MRPS22
entrez:91574	MTRFR
entrez:2590	GALNT2
entrez:10297	APC2
entrez:728294	D2HGDH
entrez:3418	IDH2
entrez:3295	HSD17B4
entrez:3735	KARS1
entrez:10134	BCAP31
entrez:57582	KCNT1
entrez:85440	DOCK7
entrez:8604	SLC25A12
entrez:23312	DMXL2
entrez:2806	GOT2
entrez:2643	GCH1
entrez:745	MYRF
entrez:10059	DNM1L
entrez:387787	LIPT2
entrez:128240	NAXE
entrez:55739	NAXD
entrez:154881	KCTD7
entrez:2717	GLA
entrez:2332	FMR1
entrez:2517	FUCA1
entrez:2271	FH
entrez:2592	GALT
entrez:5476	CTSA
entrez:55644	OSGEP
entrez:8139	GAN
entrez:2639	GCDH
entrez:6536	SLC6A9
entrez:275	AMT
entrez:2653	GCSH
entrez:2731	GLDC
entrez:2720	GLB1
entrez:54476	RNF216
entrez:5551	PRF1
entrez:201294	UNC13D
entrez:8676	STX11
entrez:6813	STXBP2
entrez:83700	JAM3
entrez:875	CBS
entrez:4524	MTHFR
entrez:4548	MTR
entrez:3425	IDUA
entrez:5805	PTS
entrez:5860	QDPR
entrez:5092	PCBD1
entrez:56521	DNAJC12
entrez:587	BCAT2
entrez:1615	DARS1
entrez:93627	TBCK
entrez:26503	SLC17A5
entrez:2581	GALC
entrez:5660	PSAP
entrez:23400	ATP13A2
entrez:79944	L2HGDH
entrez:64857	PLEKHG2
entrez:4001	LMNB1
entrez:29920	PYCR2
entrez:9533	POLR1C
entrez:55823	VPS11
entrez:51501	HIKESHI
entrez:51569	UFM1
entrez:2058	EPRS1
entrez:54664	TMEM106B
entrez:7965	AIMP2
entrez:8560	DEGS1
entrez:9725	TMEM63A
entrez:57165	GJC2
entrez:1267	CNP
entrez:51728	POLR3K
entrez:5010	CLDN11
entrez:9255	AIMP1
entrez:3329	HSPD1
entrez:84668	FAM126A
entrez:10382	TUBB4A
entrez:11128	POLR3A
entrez:55703	POLR3B
entrez:5917	RARS1
entrez:55331	ACER3
entrez:1181	CLCN2
entrez:55157	DARS2
entrez:6342	SCP2
entrez:1967	EIF2B1
entrez:8892	EIF2B2
entrez:8891	EIF2B3
entrez:8890	EIF2B4
entrez:8893	EIF2B5
entrez:64849	SLC13A3
entrez:727676	SNORD118
entrez:8635	RNASET2
entrez:5610	EIF2AK2
entrez:27102	EIF2AK1
entrez:57505	AARS2
entrez:4952	OCRL
entrez:593	BCKDHA
entrez:594	BCKDHB
entrez:1629	DBT
entrez:51324	SPG21
entrez:23209	MLC1
entrez:220296	HEPACAM
entrez:538	ATP7A
entrez:83696	TRAPPC9
entrez:410	ARSA
entrez:25974	MMACHC
entrez:4724	NDUFS4
entrez:91942	NDUFAF2
entrez:51103	NDUFAF1
entrez:4694	NDUFA1
entrez:4695	NDUFA2
entrez:126328	NDUFA11
entrez:29078	NDUFAF4
entrez:79133	NDUFAF5
entrez:137682	NDUFAF6
entrez:25915	NDUFAF3
entrez:55572	FOXRED1
entrez:4728	NDUFS8
entrez:28976	ACAD9
entrez:80224	NUBPL
entrez:4705	NDUFA10
entrez:55967	NDUFA12
entrez:4715	NDUFB9
entrez:4709	NDUFB3
entrez:4704	NDUFA9
entrez:51079	NDUFA13
entrez:55863	TMEM126B
entrez:374291	NDUFS7
entrez:54539	NDUFB11
entrez:51300	TIMMDC1
entrez:4714	NDUFB8
entrez:4700	NDUFA6
entrez:284184	NDUFAF8
entrez:4716	NDUFB10
entrez:4718	NDUFC2
entrez:4723	NDUFV1
entrez:4719	NDUFS1
entrez:4720	NDUFS2
entrez:4729	NDUFV2
entrez:4722	NDUFS3
entrez:4726	NDUFS6
entrez:6389	SDHA
entrez:644096	SDHAF1
entrez:6392	SDHD
entrez:6390	SDHB
entrez:617	BCS1L
entrez:54902	TTC19
entrez:90624	LYRM7
entrez:6834	SURF1
entrez:84987	COX14
entrez:116228	COX20
entrez:100131801	PET100
entrez:388753	COA6
entrez:28958	COA3
entrez:1351	COX8A
entrez:1327	COX4I1
entrez:84334	COA8
entrez:1339	COX6A2
entrez:100303755	PET117
entrez:9997	SCO2
entrez:9377	COX5A
entrez:4697	NDUFA4
entrez:1352	COX10
entrez:6341	SCO1
entrez:10128	LRPPRC
entrez:1355	COX15
entrez:1340	COX6B1
entrez:51204	TACO1
entrez:493753	COA5
entrez:54968	TMEM70
entrez:1890	TYMP
entrez:291	SLC25A4
entrez:26235	FBXL4
entrez:1716	DGUOK
entrez:5428	POLG
entrez:8803	SUCLA2
entrez:4358	MPV17
entrez:56652	TWNK
entrez:50484	RRM2B
entrez:112812	FDX2
entrez:4337	MOCS1
entrez:57192	MCOLN1
entrez:3423	IDS
entrez:411	ARSB
entrez:2990	GUSB
entrez:2108	ETFA
entrez:2109	ETFB
entrez:2110	ETFDH
entrez:27247	NFU1
entrez:388962	BOLA3
entrez:200205	IBA57
entrez:122961	ISCA2
entrez:81689	ISCA1
entrez:285362	SUMF1
entrez:3908	LAMA2
entrez:10585	POMT1
entrez:29925	GMPPB
entrez:29954	POMT2
entrez:55624	POMGNT1
entrez:79147	FKRP
entrez:9215	LARGE1
entrez:1605	DAG1
entrez:3798	KIF5A
entrez:29968	PSAT1
entrez:2348	FOLR1
entrez:80025	PANK2
entrez:8398	PLA2G6
entrez:25930	PTPN23
entrez:9230	RAB11B
entrez:2186	BPTF
entrez:1781	DYNC1I2
entrez:50628	GEMIN4
entrez:10588	MTHFS
entrez:23162	MAPK8IP3
entrez:9373	PLAA
entrez:84842	HPDL
entrez:56270	WDR45B
entrez:10352	WARS2
entrez:23291	FBXW11
entrez:1959	EGR2
entrez:4359	MPZ
entrez:8506	CNTNAP1
entrez:4864	NPC1
entrez:10577	NPC2
entrez:2697	GJA1
entrez:101060691	NUTM2B-AS1
entrez:10730	YME1L1
entrez:5009	OTC
entrez:5354	PLP1
entrez:51	ACOX1
entrez:8504	PEX3
entrez:5194	PEX13
entrez:5824	PEX19
entrez:5195	PEX14
entrez:8799	PEX11B
entrez:5189	PEX1
entrez:5830	PEX5
entrez:5193	PEX12
entrez:5190	PEX6
entrez:5828	PEX2
entrez:5192	PEX10
entrez:55670	PEX26
entrez:9409	PEX16
entrez:5191	PEX7
entrez:8192	CLPP
entrez:5053	PAH
entrez:26227	PHGDH
entrez:7305	TYROBP
entrez:54209	TREM2
entrez:2632	GBE1
entrez:9289	ADGRG1
entrez:55210	ATAD3A
entrez:27445	PCLO
entrez:5119	CHMP1A
entrez:5095	PCCA
entrez:5096	PCCB
entrez:100506658	OCLN
entrez:6773	STAT2
entrez:5091	PC
entrez:5160	PDHA1
entrez:5264	PHYH
entrez:91452	ACBD5
entrez:22934	RPIA
entrez:2018	EMX2
entrez:6469	SHH
entrez:6496	SIX3
entrez:375387	NRROS
entrez:224	ALDH3A2
entrez:92935	MARS2
entrez:84504	NKX6-2
entrez:23503	ZFYVE26
entrez:23111	SPART
entrez:79152	FA2H
entrez:23431	AP4E1
entrez:23259	DDHD2
entrez:113612	CYP2U1
entrez:9420	CYP7B1
entrez:6687	SPG7
entrez:85465	SELENOI
entrez:5833	PCYT2
entrez:51218	GLRX5
entrez:171013	SLI1
entrez:171014	SLI2
entrez:780906	SLI3
entrez:100233227	SLI4
entrez:79853	TM4SF20
entrez:65260	COA7
entrez:54	ACP5
entrez:9131	AIFM1
entrez:7915	ALDH5A1
entrez:6821	SUOX
entrez:3073	HEXA
entrez:80704	SLC19A3
entrez:2068	ERCC2
entrez:2071	ERCC3
entrez:404672	GTF2H5
entrez:136647	MPLKIP
entrez:7737	RNF113A
entrez:2961	GTF2E2
entrez:6897	TARS1
entrez:6663	SOX10
entrez:540	ATP7B
entrez:80067	DCAF17
entrez:368	ABCC6
entrez:64131	XYLT1
entrez:64132	XYLT2
entrez:28976	ACAD9
entrez:94	ACVRL1
entrez:351	APP
entrez:83605	CCM2
entrez:1376	CPT2
entrez:1471	CST3
entrez:2022	ENG
entrez:2658	GDF2
entrez:2934	GSN
entrez:9445	ITM2B
entrez:889	KRIT1
entrez:4149	MAX
entrez:4854	NOTCH3
entrez:11235	PDCD10
entrez:4089	SMAD4
entrez:50485	SMARCAL1
entrez:55654	TMEM127
entrez:11277	TREX1
entrez:51816	ADA2
entrez:1282	COL4A1
entrez:1284	COL4A2
entrez:79709	COLGALT1
entrez:5476	CTSA
entrez:2717	GLA
entrez:5654	HTRA1
entrez:4846	NOS3
entrez:215	ABCD1
entrez:410	ARSA
entrez:5354	PLP1
entrez:2670	GFAP
entrez:23209	MLC1
entrez:443	ASPA
entrez:2581	GALC
entrez:2200	FBN1
entrez:4629	MYH11
entrez:4638	MYLK
entrez:5592	PRKG1
entrez:8076	MFAP5
entrez:221692	PHACTR1
entrez:64241	ABCG8
entrez:84984	CEP19
entrez:1593	CYP27A1
entrez:2006	ELN
entrez:5167	ENPP1
entrez:241	ALOX5AP
entrez:5583	PRKCH
entrez:1636	ACE
entrez:1278	COL1A2
entrez:1674	DES
entrez:1829	DSG2
entrez:2626	GATA4
entrez:2627	GATA6
entrez:3784	KCNQ1
entrez:9992	KCNE2
entrez:4878	NPPA
entrez:3741	KCNA5
entrez:3759	KCNJ2
entrez:2702	GJA5
entrez:6327	SCN2B
entrez:9631	NUP155
entrez:55800	SCN3B
entrez:6330	SCN4B
entrez:100188842	ATFB5
entrez:619478	ATFB2
entrez:406216	ATFB1
entrez:10060	ABCC9
entrez:100306979	ATFB8
entrez:4635	MYL4
entrez:6324	SCN1B
entrez:1482	NKX2-5
entrez:5308	PITX2
entrez:6331	SCN5A
entrez:6901	TAZ
entrez:875	CBS
entrez:2147	F2
entrez:3717	JAK2
entrez:25974	MMACHC
entrez:4352	MPL
entrez:59	ACTA2
entrez:1281	COL3A1
entrez:1289	COL5A1
entrez:2301	FOXE3
entrez:252843	AAT2
entrez:4015	LOX
entrez:252842	AAT1
entrez:5116	PCNT
entrez:5310	PKD1
entrez:5311	PKD2
entrez:8985	PLOD3
entrez:4088	SMAD3
entrez:7046	TGFBR1
entrez:57674	RNF213
entrez:4515	MTCP1
entrez:79184	BRCC3
entrez:2982	GUCY1A1
entrez:2153	F5
entrez:2155	F7
entrez:2162	F13A1
entrez:2159	F10
entrez:2677	GGCX
entrez:79001	VKORC1
entrez:3674	ITGA2B
entrez:3690	ITGB3
entrez:10019	SH2B3
entrez:7066	THPO
entrez:811	CALR
entrez:2120	ETV6
entrez:64805	P2RY12
entrez:51206	GP6
entrez:6915	TBXA2R
entrez:7941	PLA2G7
entrez:2157	F8
entrez:7450	VWF
entrez:462	SERPINC1
entrez:2811	GP1BA
entrez:4627	MYH9
entrez:5627	PROS1
entrez:7056	THBD
entrez:2243	FGA
entrez:2244	FGB
entrez:2266	FGG
entrez:19	ABCA1
entrez:335	APOA1
entrez:567	B2M
entrez:4069	LYZ
entrez:116519	APOA5
entrez:348	APOE
entrez:2053	EPHX2
entrez:3949	LDLR
entrez:338	APOB
entrez:26119	LDLRAP1
entrez:255738	PCSK9
entrez:336	APOA2
entrez:2690	GHR
entrez:10842	PPP1R17
entrez:4000	LMNA
entrez:4023	LPL
entrez:4547	MTTP
entrez:5424	POLD1
entrez:5468	PPARG
entrez:27249	MMADHC
entrez:55788	LMBRD1
entrez:5826	ABCD4
entrez:3054	HCFC1
entrez:4548	MTR
entrez:4552	MTRR
entrez:4524	MTHFR
entrez:2348	FOLR1
entrez:6948	TCN2
entrez:5373	PMM2
entrez:4351	MPI
entrez:29929	ALG6
entrez:10195	ALG3
entrez:8813	DPM1
entrez:9526	MPDU1
entrez:79087	ALG12
entrez:79053	ALG8
entrez:85365	ALG2
entrez:1798	DPAGT1
entrez:56052	ALG1
entrez:79796	ALG9
entrez:22845	DOLK
entrez:91869	RFT1
entrez:54344	DPM3
entrez:440138	ALG11
entrez:79644	SRD5A3
entrez:1650	DDOST
entrez:79868	ALG13
entrez:5236	PGM1
entrez:8818	DPM2
entrez:55768	NGLY1
entrez:3703	STT3A
entrez:201595	STT3B
entrez:6748	SSR4
entrez:790	CAD
entrez:116150	NUS1
entrez:4247	MGAT2
entrez:7841	MOGS
entrez:55343	SLC35C1
entrez:2683	B4GALT1
entrez:91949	COG7
entrez:10559	SLC35A1
entrez:9382	COG1
entrez:84342	COG8
entrez:10466	COG5
entrez:25839	COG4
entrez:55858	TMEM165
entrez:57511	COG6
entrez:7355	SLC35A2
entrez:64116	SLC39A8
entrez:84317	CCDC115
entrez:147007	TMEM199
entrez:22796	COG2
entrez:79947	DHDDS
entrez:23545	ATP6V0A2
entrez:84061	MAGT1
entrez:79621	RNASEH2B
entrez:84153	RNASEH2C
entrez:10535	RNASEH2A
entrez:25939	SAMHD1
entrez:103	ADAR
entrez:64135	IFIH1
entrez:189	AGXT
entrez:249	ALPL
entrez:287	ANK2
entrez:445	ASS1
entrez:538	ATP7A
entrez:659	BMPR2
entrez:859	CAV3
entrez:493856	CISD2
entrez:1181	CLCN2
entrez:1436	CSF1R
entrez:80169	CTC1
entrez:55157	DARS2
entrez:1756	DMD
entrez:81704	DOCK8
entrez:1906	EDN1
entrez:1909	EDNRA
entrez:1967	EIF2B1
entrez:8892	EIF2B2
entrez:8891	EIF2B3
entrez:8890	EIF2B4
entrez:8893	EIF2B5
entrez:2057	EPOR
entrez:54583	EGLN1
entrez:2034	EPAS1
entrez:2056	EPO
entrez:3040	HBA2
entrez:3039	HBA1
entrez:1161	ERCC8
entrez:2074	ERCC6
entrez:2070	EYA4
entrez:2271	FH
entrez:2218	FKTN
entrez:2539	G6PD
entrez:2548	GAA
entrez:3043	HBB
entrez:3077	HFE
entrez:3172	HNF4A
entrez:3198	HOXA1
entrez:3673	ITGA2
entrez:182	JAG1
entrez:3753	KCNE1
entrez:3757	KCNH2
entrez:4607	MYBPC3
entrez:4625	MYH7
entrez:5009	OTC
entrez:5144	PDE4D
entrez:5159	PDGFRB
entrez:5155	PDGFB
entrez:5328	PLAU
entrez:4860	PNP
entrez:5621	PRNP
entrez:5663	PSEN1
entrez:5664	PSEN2
entrez:80324	PUS1
entrez:51067	YARS2
entrez:6262	RYR2
entrez:6342	SCP2
entrez:54949	SDHAF2
entrez:6391	SDHC
entrez:6390	SDHB
entrez:6389	SDHA
entrez:1743	DLST
entrez:8402	SLC25A11
entrez:51684	SUFU
entrez:8643	PTCH2
entrez:1499	CTNNB1
entrez:675	BRCA2
entrez:9049	AIP
entrez:5979	RET
entrez:4221	MEN1
entrez:1027	CDKN1B
entrez:4763	NF1
entrez:4771	NF2
entrez:8314	BAP1
entrez:1029	CDKN2A
entrez:4830	NME1
entrez:6392	SDHD
entrez:3053	SERPIND1
entrez:6575	SLC20A2
entrez:81031	SLC2A10
entrez:2542	SLC37A4
entrez:29887	SNX10
entrez:54345	SOX18
entrez:7040	TGFB1
entrez:7048	TGFBR2
entrez:7042	TGFB2
entrez:7043	TGFB3
entrez:340061	STING1
entrez:7139	TNNT2
entrez:7273	TTN
entrez:7137	TNNI3
entrez:7276	TTR
entrez:7428	VHL
entrez:7466	WFS1
entrez:5624	PROC
entrez:3273	HRG
entrez:5327	PLAT
entrez:2158	F9
entrez:5728	PTEN
entrez:2624	GATA2
entrez:3569	IL6
entrez:2776	GNAQ
entrez:10617	STAMBP
entrez:5290	PIK3CA
entrez:84168	ANTXR1
entrez:6338	SCNN1B
entrez:6340	SCNN1G
entrez:6337	SCNN1A
entrez:7486	WRN
entrez:7148	TNXB
entrez:5351	PLOD1
entrez:716	C1S
entrez:715	C1R
entrez:113189	CHST14
entrez:9342	SNAP29
entrez:326	AIRE
entrez:6786	STIM1
entrez:51422	PRKAG2
entrez:5139	PDE3A
entrez:9149	DYRK1B
entrez:10560	SLC19A2
entrez:2316	FLNA
entrez:1373	CPS1
entrez:55640	FLVCR2
entrez:219844	HYLS1
entrez:894	CCND2
entrez:7248	TSC1
entrez:7249	TSC2
entrez:59272	ACE2
entrez:10585	POMT1
entrez:7305	TYROBP
entrez:54209	TREM2
entrez:5921	RASA1
entrez:641	BLM
entrez:9531	BAG3
entrez:64240	ABCG5
entrez:2048	EPHB2
entrez:23218	NBEAL2
entrez:2815	GP9
entrez:116814567	BDPLT9
entrez:948	CD36
entrez:116814566	BDPLT14
entrez:5568	PRKACG
entrez:8328	GFI1B
entrez:10235	RASGRP2
entrez:2313	FLI1
entrez:196527	ANO6
entrez:87	ACTN1
entrez:342618	SLFN14
entrez:5742	PTGS1
entrez:2812	GP1BB
entrez:84343	HPS3
entrez:8546	AP3B1
entrez:84062	DTNBP1
entrez:3257	HPS1
entrez:79803	HPS6
entrez:11234	HPS5
entrez:26258	BLOC1S6
entrez:8943	AP3D1
entrez:388552	BLOC1S3
entrez:89781	HPS4
entrez:2122	MECOM
entrez:3207	HOXA11
entrez:3026	HABP2
entrez:8676	STX11
entrez:2273	FHL1
entrez:5551	PRF1
entrez:201294	UNC13D
entrez:6813	STXBP2
entrez:149041	RC3H1
entrez:84434	THCYTX
entrez:63894	VIPAS39
entrez:26276	VPS33B
entrez:11093	ADAMTS13
entrez:22852	ANKRD26
entrez:10095	ARPC1B
entrez:54205	CYCS
entrez:1729	DIAPH1
entrez:2160	F11
entrez:2161	F12
entrez:1130	LYST
entrez:2165	F13B
entrez:2531	KDSR
entrez:3827	KNG1
entrez:3998	LMAN1
entrez:83706	FERMT3
entrez:2533	FYB1
entrez:2623	GATA1
entrez:10020	GNE
entrez:90411	MCFD2
entrez:80739	MPIG6B
entrez:5321	PLA2G4A
entrez:5340	PLG
entrez:5781	PTPN11
entrez:4893	NRAS
entrez:6016	RIT1
entrez:5500	PPP1CB
entrez:6654	SOS1
entrez:5894	RAF1
entrez:22808	MRAS
entrez:673	BRAF
entrez:8036	SHOC2
entrez:22800	RRAS2
entrez:3845	KRAS
entrez:6655	SOS2
entrez:8216	LZTR1
entrez:9939	RBM8A
entrez:100151683	RNU4ATAC
entrez:861	RUNX1
entrez:5345	SERPINF2
entrez:6916	TBXAS1
entrez:81027	TUBB1
entrez:7454	WAS
entrez:30008	EFEMP2
entrez:10516	FBLN5
entrez:55249	YY1AP1
entrez:6910	TBX5
entrez:23592	LEMD3
entrez:64359	NXN
entrez:4920	ROR2
entrez:55159	RFWD3
entrez:29089	UBE2T
entrez:84464	SLX4
entrez:55120	FANCL
entrez:2178	FANCE
entrez:2188	FANCF
entrez:5888	RAD51
entrez:2176	FANCC
entrez:672	BRCA1
entrez:2177	FANCD2
entrez:2175	FANCA
entrez:2187	FANCB
entrez:79728	PALB2
entrez:5889	RAD51C
entrez:7516	XRCC2
entrez:55215	FANCI
entrez:83990	BRIP1
entrez:2072	ERCC4
entrez:57697	FANCM
entrez:10459	MAD2L2
entrez:2189	FANCG
entrez:9759	HDAC4
entrez:3244	HPE1
entrez:151188	ARL6IP6
